# Supplementary material for: A Four-Year Survey of Hemoparasites from Nocturnal Raptors (Strigiformes) Confirms a Relation between Leucocytozoon and Low Hematocrit and Body Condition Scores of Parasitized Birds
Source: Vet Sci. 2023 Jan 12;10(1):54. doi: 10.3390/vetsci10010054 (PMC9865734; doi:10.3390/vetsci10010054)
Supplement: Supplementary file 1 [file vetsci-10-00054-s001.zip]

Archive with 1 entries (1 files):
- vetsci-2131327-supplementary.pdf
